# Supplementary material for: Heterostructural Mixed Oxides Prepared via ZnAlLa LDH or ex-ZnAl LDH Precursors—Effect of La Content and Its Incorporation Route
Source: Materials (Basel). 2021 Apr 20;14(8):2082. doi: 10.3390/ma14082082 (PMC8074398; doi:10.3390/ma14082082)
Supplement: Supplementary file 1 [file materials-14-02082-s001.zip]

Archive with 1 entries (1 files):
- materials-1168982-supplementary.pdf
